# Supplementary material for: Microbial and functional diversity of Cyclopia intermedia rhizosphere microbiome revealed by analysis of shotgun metagenomics sequence data
Source: Data Brief. 2020 Sep 7;32:106288. doi: 10.1016/j.dib.2020.106288 (PMC7494673; doi:10.1016/j.dib.2020.106288)
Supplement: Supplementary file 1 [file mmc1.txt]

dataset			Phylum		      		abundance	 e-value		alignment length	percent identity
I1_S42	Bacteria	Acidobacteria			2647		-72.37730113722309	162.54449977665791	80.64044726421845
I1_S42	Bacteria	Actinobacteria			4304		-78.47581854540176	165.21725681368747	85.93450514534592
I1_S42	Bacteria	Aquificae			1		-78			187			75.9410018920898
I1_S42	Eukaryota	Ascomycota			27		-70.14811113145616	158.37051843713832	81.96140684904876
I1_S42	Bacteria	Bacteroidetes			249		-75.6344779140978	169.5783454557978	80.74461444410454
I1_S42	Eukaryota	Basidiomycota			1		-97			188			87.2310028076172
I1_S42	Eukaryota	Blastocladiomycota		1		-96			188			86.6999969482422
I1_S42	Bacteria	Chlamydiae			7		-68.14285714285714	153.57142857142858	79.67214311872212
I1_S42	Bacteria	Chlorobi			15		-68.39993336995443	157.06673482259114	77.52759857177735
I1_S42	Bacteria	Chloroflexi			141		-76.7162551338791	171.65257517496747	80.11451066470315
I1_S42	Eukaryota	Chlorophyta			4		-54			127.25			76.86800003051758
I1_S42	Eukaryota	Chordata			4		-91.75			206.25			78.84774971008301
I1_S42	Bacteria	Chrysiogenetes			2		-50.5			117.5			78.35549926757815
I1_S42	Eukaryota	Cnidaria			2		-57			132.5			79.60499954223636
I1_S42	Bacteria	Cyanobacteria			106		-66.69804727806235	151.50006614541107	79.31009450948463
I1_S42	Bacteria	Deferribacteres			1		-94			212			75.9410018920898
I1_S42	Bacteria	Deinococcus-Thermus		43		-71.5581397123115	164.8837667065997	77.2516511429188
I1_S42	Bacteria	Elusimicrobia			1		-42			111			75.6809997558594
I1_S42	Archaea	Euryarchaeota				14		-86.85714285714286	194.64285714285714	78.14407185145785
I1_S42	Bacteria	Firmicutes			80		-66.59997510910034	154.91257562637333	78.44524946212769
I1_S42	Bacteria	Gemmatimonadetes		7		-57.857142857142854	134.57142857142858	79.17728424072268
I1_S42	Bacteria	Lentisphaerae			1		-127			283			75.6210021972656
I1_S42	Bacteria	Nitrospirae			12		-76.83333333333333	171.66674995422375	78.97066688537598
I1_S42	Bacteria	Planctomycetes			54		-74.90738833392106	170.48160948576745	78.13925877323857
I1_S42	Bacteria	Proteobacteria			6602		-73.64035342094284	165.35706611085538	80.74480561883621
I1_S42	Bacteria	Spirochaetes			12		-82.58308347066243	189.00017038981116	76.71649932861328
I1_S42	Eukaryota	Streptophyta			6		-62.5			146.33333333333334	78.61716715494792
I1_S42	Bacteria	Synergistetes			2		-92.5			204.5			75.5805015563965
I1_S42	Bacteria	Thermotogae			3		-56			124.333999633789	81.7939987182617
I1_S42	Bacteria	Verrucomicrobia			1427		-75.05523347219723	170.95040092655387	79.14933075400275
I1_S42	Bacteria	unclassified (derived from Bacteria)	4	-104.75			229.5			76.43600082397462
I1_S42	Eukaryota	unclassified (derived from Eukaryota)	2	-60			143			75.55999755859375
I1_S42	Eukaryota	unclassified (derived from Fungi)	4	-92			387.5			93.70524787902836
I1_S42	other sequences	unclassified (derived from other sequences)1	-277			565			81.2399978637695
