# Supplementary material for: Microbial and functional diversity of Cyclopia intermedia rhizosphere microbiome revealed by analysis of shotgun metagenomics sequence data
Source: Data Brief. 2020 Sep 7;32:106288. doi: 10.1016/j.dib.2020.106288 (PMC7494673; doi:10.1016/j.dib.2020.106288)
Supplement: Supplementary file 2 [file mmc2.txt]

dataset domain		Phylum          Class					     abundance	 e-value	        alignment length	percent identity
I1_S42	Bacteria	Acidobacteria	Acidobacteria (class)				1678	-76.3628432872895	169.70449860473923	81.21145468474288
I1_S42	Bacteria	Actinobacteria	Actinobacteria (class)				4304	-78.47581854540176	165.21725681368747	85.93450514534592
I1_S42	Eukaryota	Chordata	Actinopterygii					3	-85.33333333333333	196.33333333333334	77.02366638183594
I1_S42	Bacteria	Proteobacteria	Alphaproteobacteria				3939	-71.51604930008992	161.54614368989766	80.59616053422171
I1_S42	Eukaryota	Chordata	Amphibia					1	-111			236	                84.3199996948242
I1_S42	Eukaryota	Cnidaria	Anthozoa					1	-67			133			84.2099990844727
I1_S42	Bacteria	Aquificae	Aquificae (class)				1	-78			187			75.9410018920898
I1_S42	Archaea	Euryarchaeota	Archaeoglobi						1	-78			172			79.6510009765625
I1_S42	Bacteria	Firmicutes	Bacilli						42	-73.19045239403134	167.50007138933455	78.71109444754464
I1_S42	Bacteria	Bacteroidetes	Bacteroidia					2	-47.5			117.5			80.78499984741211
I1_S42	Bacteria	Proteobacteria	Betaproteobacteria				1653	-76.21229891306837	168.4676692752642	81.89281702243554
I1_S42	Eukaryota	Blastocladiomycota	Blastocladiomycetes			1	-96			188			86.6999969482422
I1_S42	Bacteria	Chlamydiae	Chlamydiae (class)				7	-68.14285714285714	153.57142857142858	79.67214311872212
I1_S42	Bacteria	Chlorobi	Chlorobia					15	-68.39993336995443	157.06673482259114	77.52759857177735
I1_S42	Bacteria	Chloroflexi	Chloroflexi (class)				44	-78.97718160802668	177.90922789140177	78.44995446638627
I1_S42	Eukaryota	Chlorophyta	Chlorophyceae					1	-62			145			77.9309997558594
I1_S42	Bacteria	Chrysiogenetes	Chrysiogenetes (class)				2	-50.5			117.5			78.35549926757815
I1_S42	Bacteria	Firmicutes	Clostridia					38	-59.31576337312397	141.00008030941618	78.15142079403526
I1_S42	Eukaryota	Streptophyta	Coleochaetophyceae				1	-46			107			77.5699996948242
I1_S42	Bacteria	Bacteroidetes	Cytophagia					155	-73.86445164834299	166.14197461528164	80.76283869589528
I1_S42	Bacteria	Deferribacteres	Deferribacteres (class)				1	-94			212			75.9410018920898
I1_S42	Bacteria	Chloroflexi	Dehalococcoidetes				1	-84			178			85.9599990844727
I1_S42	Bacteria	Deinococcus-Thermus	Deinococci				43	-71.5581397123115	164.8837667065997	77.2516511429188
I1_S42	Bacteria	Proteobacteria	Deltaproteobacteria				212	-70.07064142766988	160.6887786433382	79.03280625253353
I1_S42	Eukaryota	Ascomycota	Dothideomycetes					6	-73.66666666666667	161.5			84.29533259073894
I1_S42	Bacteria	Elusimicrobia	Elusimicrobia (class)				1	-42			111			75.6809997558594
I1_S42	Bacteria	Proteobacteria	Epsilonproteobacteria				5	-96			218.8			78.54259948730471
I1_S42	Eukaryota	Ascomycota	Eurotiomycetes					9	-76.55544450547961	172.44466654459632	81.34911007351344
I1_S42	Bacteria	Bacteroidetes	Flavobacteria					20	-83.50000038146973	182.2999992370605	81.06889953613282
I1_S42	Eukaryota	unclassified (derived from Eukaryota)	Florideophyceae		1	-45			107			75.6999969482422
I1_S42	Bacteria	Proteobacteria	Gammaproteobacteria				785	-79.6917057401815	178.8000153948547	79.57774635849485
I1_S42	Bacteria	Gemmatimonadetes	Gemmatimonadetes (class)		7	-57.857142857142854	134.57142857142858	79.17728424072268
I1_S42	Bacteria	Cyanobacteria	Gloeobacteria					20	-51.85000038146973	124.39999961853025	78.81580085754393
I1_S42	Archaea	Euryarchaeota	Halobacteria						3	-87.66666666666667	211.33333333333334	76.41733296712236
I1_S42	Eukaryota	Cnidaria	Hydrozoa					1	-47			132			75
I1_S42	Bacteria	Chloroflexi	Ktedonobacteria					82	-75.7438535457704	167.92691514550188	81.34826846239044
I1_S42	Eukaryota	Ascomycota	Leotiomycetes					3	-65.66666666666667	150.33333333333334	79.66366577148438
I1_S42	Archaea	Euryarchaeota	Methanomicrobia						9	-91.55555555555556	199.11111111111111	78.83600107828777
I1_S42	Bacteria	Nitrospirae	Nitrospira (class)				12	-76.83333333333333	171.66674995422375	78.97066688537598
I1_S42	Bacteria	Verrucomicrobia	Opitutae					155	-72.53542583834741	165.51617475940336	79.09170330416772
I1_S42	Bacteria	Planctomycetes	Planctomycetacia				54	-74.90738833392106	170.48160948576745	78.13925877323857
I1_S42	Eukaryota	Chlorophyta	Prasinophyceae					3	-51.333333333333336	121.33333333333333	76.51366678873696
I1_S42	Bacteria	Acidobacteria	Solibacteres					251	-69.987912379413	158.27503198266504	79.26740653961303
I1_S42	Eukaryota	Ascomycota	Sordariomycetes					9	-62.888888888888886	144.88911098904077	81.78366682264543
I1_S42	Bacteria	Verrucomicrobia	Spartobacteria					783	-73.13778171076476	167.45869824834557	79.06541136915808
I1_S42	Bacteria	Bacteroidetes	Sphingobacteria					70	-78.01421410696847	174.9285995483398	80.52698582240514
I1_S42	Bacteria	Spirochaetes	Spirochaetes (class)				12	-82.58308347066243	189.00017038981116	76.71649932861328
I1_S42	Bacteria	Synergistetes	Synergistia					2	-92.5			204.5			75.5805015563965
I1_S42	Bacteria	Chloroflexi	Thermomicrobia (class)				14	-74.78571374075753	173.35714503697		77.70214244297573
I1_S42	Archaea	Euryarchaeota	Thermoplasmata						1	-51			127			75.5899963378906
I1_S42	Bacteria	Thermotogae	Thermotogae (class)				3	-56			124.333999633789	81.7939987182617
I1_S42	Eukaryota	Basidiomycota	Ustilaginomycetes				1	-97			188			87.2310028076172
I1_S42	Bacteria	Verrucomicrobia	Verrucomicrobiae				406	-77.67229571600853	175.47792196038912	79.23297012028436
I1_S42	Bacteria	Proteobacteria	Zetaproteobacteria				2	-94.5			201			78.96049880981445
I1_S42	Bacteria	Acidobacteria	unclassified (derived from Acidobacteria)	718	-63.8981881154945	147.30377329026754	79.78596644282008
I1_S42	Bacteria	unclassified (Bacteria)	unclassified (Bacteria)			4	-104.75			229.5			76.43600082397462
I1_S42	Bacteria	Bacteroidetes	unclassified (derived from Bacteroidetes)	2	-79			173.5			83.6660003662109
I1_S42	Bacteria	Cyanobacteria	unclassified (derived from Cyanobacteria)	86	-70.15108144006064	157.80240719817405	79.42504652156386
I1_S42	Eukaryota	unclassified (Eukaryota)	unclassified (Eukaryota)	1	-75			179			75.4199981689453
I1_S42	Eukaryota	unclassified (Fungi)	unclassified (Fungi)			4	-92			387.5			93.70524787902836
I1_S42	Bacteria	Lentisphaerae	unclassified (derived from Lentisphaerae)	1	-127			283			75.6210021972656
I1_S42	Bacteria	Proteobacteria	unclassified (derived from Proteobacteria)	6	-68.5			160			77.66400019327801
I1_S42	Eukaryota	Streptophyta	unclassified (derived from Streptophyta)	5	-65.8			154.2			78.82660064697268
I1_S42	Bacteria	Verrucomicrobia	unclassified (derived from Verrucomicrobia)	83	-85.04809662232923	191.8917830134013	79.63949401120105
I1_S42	other sequences	unclassified (other sequences)	unclassified (other sequences)	1	-277			565			81.2399978637695
