# Supplementary material for: Microbial and functional diversity of Cyclopia intermedia rhizosphere microbiome revealed by analysis of shotgun metagenomics sequence data
Source: Data Brief. 2020 Sep 7;32:106288. doi: 10.1016/j.dib.2020.106288 (PMC7494673; doi:10.1016/j.dib.2020.106288)
Supplement: Supplementary file 3 [file mmc3.txt]

dataset	Domain	          Phylum          Class                                  Order                      Family                Genus    abundance    e-value	  	alignment length        percent identity
I1_S42	Bacteria	Cyanobacteria	unclassified (Cyanob)	 	unclassified (Cyanob) 	Acaryochloris    				4	-66.5	  		146.5	      		79.31274795532227
I1_S42	Bacteria	Proteobacteria	Alphaproteobacteria		Rhodospirillales	Acetobacteraceae	Acetobacter		6	-75			167.83333		80.07883326212564
I1_S42	Bacteria	Proteobacteria	Betaproteobacteria		Burkholderiales		Alcaligenaceae		Achromobacter	        19	-76.7367895025956	175.31584328099302
I1_S42	Bacteria	Actinobacteria	Actinobacteria (class)		Acidimicrobiales	Acidimicrobiaceae	Acidimicrobium		1	-55			128			79.6910018920898
I1_S42	Bacteria	Proteobacteria	Alphaproteobacteria		Rhodospirillales	Acetobacteraceae	Acidiphilium		48	-69.10416650772095	159.958333651	 	78.4905622800
I1_S42	Bacteria	Proteobacteria	Gammaproteobacteria		Acidithiobacillales	Acidithiobacillaceae	Acidithiobacillus	20	-93.85			192.4503997802734 	83.69419937133787
I1_S42	Bacteria	Acidobacteria	Acidobacteria (class)	        Acidobacteriales	Acidobacteriaceae	Acidobacteriu		1447	-76.14159434700144	168.97797202404894	81.37090531924551
I1_S42	Bacteria	Actinobacteria	Actinobacteria (class)	        Actinomycetales	       	Acidothermaceae  	Acidothermus		14	-77.85714285714286	168.57142857142858	81.21899959019254
I1_S42	Bacteria	Proteobacteria	Betaproteobacteria	        Burkholderiales	        Comamonadaceae	        Acidovorax		29	-83.68962070859712	185.58620689655172	78.68292972959323
I1_S42	Bacteria	Proteobacteria	Gammaproteobacteria	        Pseudomonadales	        Moraxellaceae	        Acinetobacter		45	-112.97755567762563	242.22242668999567	77.88804304334852
I1_S42	Bacteria	Proteobacteria	Gammaproteobacteria	        Pasteurellales	        Pasteurellaceae	        Actinobacillus	        1	-48			104			78.8499984741211
I1_S42	Bacteria	Actinobacteria	Actinobacteria (class)	        Actinomycetales	        Actinomycetaceae	Actinomyces		3	-68.33333333333333	160.33333333333334	78.10400136311848
I1_S42	Bacteria	Actinobacteria	Actinobacteria (class)	        Actinomycetales	        Actinosynnemataceae	Actinosynnema		1	-53			108			90.7399978637695
I1_S42	Bacteria	Actinobacteria	Actinobacteria (class)	        Actinomycetales		Nocardioidaceae		Aeromicrobium		1	-51			127			79.5299987792969
I1_S42	Bacteria	Proteobacteria	Gammaproteobacteria	        Aeromonadales		Aeromonadaceae		Aeromonas		3	-68.66666666666667	148			83.13033294677734
I1_S42	Bacteria	Proteobacteria	Alphaproteobacteria	        Rhizobiales		Bradyrhizobiaceae	Afipia			41	-64.68287807557641	147.26831761802114	80.60148732255145
I1_S42	Bacteria	Proteobacteria	Gammaproteobacteria		Pasteurellales		Pasteurellaceae		Aggregatibacter		1	-92			184			89.129997253418
I1_S42	Bacteria	Proteobacteria	Alphaproteobacteria		Rhizobiales		Rhizobiaceae		Agrobacterium		81	-70.29625932669934	159.93828413221573	80.55430885597512
I1_S42	Bacteria	Proteobacteria	Alphaproteobacteria		Rhodobacterales		Rhodobacteraceae	Ahrensia		4	-65			151.75			78.42325019836424
I1_S42	Eukaryota	Ascomycota	Eurotiomycetes			Onygenales		Ajellomycetaceae	Ajellomyces		1	-40			100                     80
I1_S42	Bacteria	Verrucomicrobia	Verrucomicrobiae		Verrucomicrobiales	Verrucomicrobiaceae	Akkermansia		50	-74.27976013183594	172.50020172119136	78.2856787109375
I1_S42	Bacteria	Proteobacteria	Betaproteobacteria		Burkholderiales		Comamonadaceae		Albidiferax		11	-75.18163646351206	167.45454545454547	80.24345606023616
I1_S42	Bacteria	Proteobacteria	Gammaproteobacteria		Oceanospirillales	Alcanivoracaceae	Alcanivorax		11	-58.72727272727273	138.54545454545453	78.03854508833452
I1_S42	Bacteria	Bacteroidetes	Cytophagia			Cytophagales		Cyclobacteriaceae	Algoriphagus	        9	-78.33333333333333	175.11111111111111	80.89144388834636
I1_S42	Bacteria	Proteobacteria	Betaproteobacteria		Burkholderiales		Comamonadaceae	       Alicycliphilus	        4	-72.5	                168			77.3479995727539
I1_S42	Bacteria	Firmicutes	Bacilli				Bacillales		Alicyclobacillaceae	Alicyclobacillus	 5	-75	                175.2	                76.64619903564451
I1_S42	Bacteria	Proteobacteria	Gammaproteobacteria		Chromatiales		Ectothiorhodospiraceae	Alkalilimnicola	        21	-75.42857142857143	172.1904761904762	79.15633319673084
I1_S42	Bacteria	Firmicutes	Clostridia			Clostridiales		Clostridiaceae	        Alkaliphilus	        1	-73	                142			88.0299987792969
I1_S42	Bacteria	Proteobacteria	Gammaproteobacteria		Chromatiales		Chromatiaceae	        Allochromatium	        17	-78.76470588235294	179			79.56888221291935
I1_S42	Eukaryota	Blastocladiomycota	Blastocladiomycetes	Blastocladiales		Blastocladiaceae	Allomyces	        1	-96	                188			86.6999969482422
I1_S42	Bacteria	Proteobacteria	Gammaproteobacteria		Alteromonadales		Alteromonadaceae	Alteromonas	        5	-94.8	                202.2			80.88599853515628
I1_S42	Bacteria	Synergistetes	Synergistia			Synergistales		Synergistaceae	        Aminobacterium	        1	-52	                128			75
I1_S42	Bacteria	Actinobacteria	Actinobacteria (class)		Actinomycetales		Pseudonocardiaceae	Amycolatopsis	        22	-67.95454545454545	146.1818181818182	84.51409114490856
I1_S42	Bacteria	Cyanobacteria	unclassified (Cyanobacteria)	Nostocales		Nostocaceae	        Anabaena	        8	-62.5	                145.375			78.95812606811525
I1_S42	Bacteria	Synergistetes	Synergistia			Synergistales		Synergistaceae	        Anaerobaculum           1	-133	                281			76.161003112793
I1_S42	Bacteria	Proteobacteria	Deltaproteobacteria		Myxococcales		Myxococcaceae	        Anaeromyxobacter	47	-68.87210586223196	160.53210708942828	77.90491501828456
I1_S42	Bacteria	Proteobacteria	Alphaproteobacteria		Rickettsiales		Anaplasmataceae	        Anaplasma	        1	-67	                148			79.0510025024414
I1_S42	Bacteria	Firmicutes	Bacilli	                        Bacillales		Bacillaceae		Anoxybacillus	        1	-93	                214			75.2310028076172
I1_S42	Bacteria	Aquificae	Aquificae (class)		Aquificales		Aquificaceae	        Aquifex	                1	-78	                187			75.9410018920898
I1_S42	Eukaryota	Streptophyta	unclassified (Streptophyta)	Brassicales		Brassicaceae	        Arabidopsis             1	-66	                157			75.161003112793
I1_S42	Archaea	        Euryarchaeota	Archaeoglobi			Archaeoglobales	        Archaeoglobaceae	Archaeoglobus	        1	-78	                172			79.6510009765625
I1_S42	Bacteria	Proteobacteria	Epsilonproteobacteria	        Campylobacterales	Campylobacteraceae	Arcobacter	        2	-66.5	                158			76.56600189208984
I1_S42	Bacteria	Proteobacteria	Betaproteobacteria	        Rhodocyclales	        Rhodocyclaceae	        Aromatoleum	        32	-76.09362530708313	173.43753242492681	78.8928747177124
I1_S42	Bacteria	Actinobacteria	Actinobacteria (class)		Actinomycetales	        Micrococcaceae	        Arthrobacter	        5	-64.4	                147.4			80.31480102539061
I1_S42	Bacteria	Cyanobacteria	unclassified (Cyanobacteria)	Oscillatoriales	unclassified (Oscillatoriales)  Arthrospira		2	-64	        	143.5			80.11999893188475
I1_S42	Eukaryota	Ascomycota	Eurotiomycetes			Eurotiales		Trichocomaceae	        Aspergillus	        1	-158	                326			83.7399978637695
I1_S42	Bacteria	Proteobacteria	Alphaproteobacteria	        Caulobacterales	        Caulobacteraceae	Asticcacaulis	        11	-80.54509110884231	183.000185879794	79.05399877374822
I1_S42	Bacteria	Proteobacteria	Alphaproteobacteria	        Rhizobiales	        Aurantimonadaceae	Aurantimonas	        11	-57.54545454545455	137.0909090909091	78.40700045498934
I1_S42	Bacteria	Proteobacteria	Betaproteobacteria	        Rhodocyclales	        Rhodocyclaceae	        Azoarcus	        18	-78.33327780829535	178.3334456549751	80.17344453599718
I1_S42	Bacteria	Proteobacteria	Alphaproteobacteria	        Rhizobiales	        Xanthobacteraceae	Azorhizobium     	59	-71.81350850250762	164.01705117953028	79.52616972842459
I1_S42	Bacteria	Proteobacteria	Alphaproteobacteria	        Rhodospirillales	Rhodospirillaceae	Azospirillum	        131	-73.88545034859926	169.20616062542865	79.82403849827425
I1_S42	Bacteria	Proteobacteria	Gammaproteobacteria	        Pseudomonadales	        Pseudomonadaceae	Azotobacter	         10	-110.4			226.7	                82.88659973144533
I1_S42	Bacteria	Firmicutes	Bacilli	                        Bacillales	        Bacillaceae	        Bacillus	         24	-76.5			172.29166666666666	79.11233202616374
I1_S42	Bacteria	Bacteroidetes	Bacteroidia	                Bacteroidales	        Bacteroidaceae	        Bacteroides	         4	-42			109			79.8199996948242
I1_S42	Bacteria	Proteobacteria	Alphaproteobacteria	        Rhizobiales	        Bartonellaceae	        Bartonella	         1	-62			128			89.0599975585938
I1_S42	Bacteria	Proteobacteria	Gammaproteobacteria	        Pasteurellales	        Pasteurellaceae	        Basfia	                 1	-48			104			77.879997253418
I1_S42	Bacteria	Proteobacteria	Deltaproteobacteria	        Bdellovibrionales	Bdellovibrionaceae	Bdellovibrio	         1	-58			128			85.161003112793
I1_S42	Bacteria	Proteobacteria	Gammaproteobacteria	        Thiotrichales	        Thiotrichaceae	        Beggiatoa	         3	-62.333333333333336	136			81.93066660563152
I1_S42	Bacteria	Proteobacteria	Alphaproteobacteria	        Rhizobiales	        Beijerinckiaceae	Beijerinckia	         53	-72.26407551315596	164.528452747273	80.018282620412
I1_S42	Bacteria	Actinobacteria	Actinobacteria (class)	        Actinomycetales	        Beutenbergiaceae	Beutenbergia	         4	-93			208			79.76825141906738
I1_S42	Bacteria	Planctomycetes	Planctomycetacia	        Planctomycetales	Planctomycetaceae	Blastopirellula	         14	-73.42857142857143	168.5			77.6167858668736
I1_S42	Bacteria	Proteobacteria	Betaproteobacteria	        Burkholderiales	        Alcaligenaceae	        Bordetella	         49	-72.79591836734694	167.83673469387756	78.32667307951013
I1_S42	Bacteria	Proteobacteria	Alphaproteobacteria		Rhizobiales		Bradyrhizobiaceae	Bradyrhizobium		875	-73.42162297276089	161.7269455130441	82.19207761056083
I1_S42	Bacteria	Firmicutes	Bacilli				Bacillales		Paenibacillaceae	Brevibacillus		1	-58			137			75.1809997558594
I1_S42	Bacteria	Proteobacteria	Alphaproteobacteria		Caulobacterales		Caulobacteraceae	Brevundimonas		8	-63.5	149.375	79.39050006866455
I1_S42	Bacteria	Proteobacteria	Alphaproteobacteria		Rhizobiales		Brucellaceae		Brucella		60	-68.41666666666667	159.5			77.12868309020996
I1_S42	Bacteria	Proteobacteria	Betaproteobacteria		Burkholderiales		Burkholderiaceae	Burkholderia		1666	-73.71426847716626	159.09125014599346	85.16346493889304
I1_S42	Bacteria	Firmicutes	Clostridia			Thermoanaerobacterales	Thermoanaerobacteraceae	Caldanaerobacter	3	-43.333333333333336	109			78.9836654663086
I1_S42	Bacteria	Firmicutes	Clostridia			Thermoanaerobacterales	Thermoanaerobacterales 	Caldicellulosiruptor	3	-58	150.66666666666666			75.21666463216148
I1_S42	Bacteria	Proteobacteria	Betaproteobacteria		unclassified (Beta-prot)unclassified (Betaproteobacteria)	Candidatus Accumulibacter	14	-85.07142857142857	196.28571428571428	77.76507186889648
I1_S42	Bacteria	Bacteroidetes	unclassified (Bacteroidetes)	unclassified (Bacteroidetes)unclassified (derived from Bacteroidetes)	Candidatus Amoebophilus	2	-79	173.5	83.6660003662109
I1_S42	Bacteria	Bacteroidetes	Bacteroidia			Bacteroidales		unclassified (Bacteroidales)	Candidatus Azobacteroides	1	-53	126			81.75
I1_S42	Bacteria	Acidobacteria	unclassified (Acidobacteria)	unclassified (Acidobacteria)unclassified (Acidobacteria)	Candidatus Koribacter	721	-64.02204863803561	147.45230127935102	79.83370861630169
I1_S42	Bacteria	Proteobacteria	Alphaproteobacteria		Rickettsiales		unclassified (Rickettsiales)	Candidatus Pelagibacter	2	-50		120.5		77.3499984741211
I1_S42	Bacteria	Proteobacteria	Alphaproteobacteria		unclassified (Alphaproteobacteria)unclassified (Alphaproteobacteria)	Candidatus Puniceispirillum	11	-79.0909090909091	185	77.39509027654476
I1_S42	Bacteria	Acidobacteria	Solibacteres			Solibacterales		Solibacteraceae		Candidatus Solibacter	260	-70.53061542510984	159.56936959486742	79.23447330181415
I1_S42	Bacteria	Bacteroidetes	Flavobacteria			Flavobacteriales	Flavobacteriaceae	Capnocytophaga		2	-81			188			77.5
I1_S42	Bacteria	Firmicutes	Clostridia			Thermoanaerobacterales	Thermoanaerobacteraceae	Carboxydothermus	3	-51.666666666666664	127.33333333333333	76.98733520507814
I1_S42	Bacteria	Actinobacteria	Actinobacteria (class)		Actinomycetales		Catenulisporaceae	Catenulispora		22	-73.4090909090909	160.86363636363637	81.98540878295897
I1_S42	Bacteria	Proteobacteria	Alphaproteobacteria		Caulobacterales		Caulobacteraceae	Caulobacter		83	-65.03614457831326	145.42168674698794	81.43844595300146
I1_S42	Bacteria	Proteobacteria	Gammaproteobacteria		Pseudomonadales		Pseudomonadaceae	Cellvibrio		6	-83.83333333333333	188.16666666666666	79.25166575113931
I1_S42	Eukaryota	Streptophyta	Coleochaetophyceae		Coleochaetales		Chaetosphaeridiaceae	Chaetosphaeridium	1	-46			107			77.5699996948242
I1_S42	Bacteria	Proteobacteria	Alphaproteobacteria		Rhizobiales		Phyllobacteriaceae	Chelativorans		25	-84.96			186.96			79.17907928466796
I1_S42	Bacteria	Bacteroidetes	Sphingobacteria			Sphingobacteriales	unclassified            Chitinophaga		20	-65.7			153.9			79.45885009765625
I1_S42	Bacteria	Chlorobi	Chlorobia			Chlorobiales		Chlorobiaceae		Chlorobium		5	-73.4			164.2			80.07039947509767
I1_S42	Bacteria	Chloroflexi	Chloroflexi (class)		Chloroflexales		Chloroflexaceae		Chloroflexus		19	-93.89463163677016	207.63168415270354	77.90163180702612
I1_S42	Bacteria	Chlorobi	Chlorobia			Chlorobiales		Chlorobiaceae		Chloroherpeton		6	-70.16666666666667	158.16666666666666	76.12166341145833
I1_S42	Eukaryota	unclassified (derived from Eukaryota)		Florideophyceae		Gigartinales		Gigartinaceae	Chondrus1	-45			107			75.6999969482422
I1_S42	Bacteria	Proteobacteria	Betaproteobacteria		Neisseriales		Neisseriaceae		Chromobacterium		9	-75.22222222222223	174.44444444444446	78.6582217746311
I1_S42	Bacteria	Proteobacteria	Gammaproteobacteria		Oceanospirillales	Halomonadaceae		Chromohalobacter	11	-88.45454545454545	186.45454545454547	81.08672748912464
I1_S42	Bacteria	Bacteroidetes	Flavobacteria			Flavobacteriales	Flavobacteriaceae	Chryseobacterium	4	-74.75			164			81.76799964904785
I1_S42	Bacteria	Verrucomicrobia	Spartobacteria			unclassified (Spartobacteria)	unclassified 	Chthoniobacter		783	-73.13778171076476	167.45869824834557	79.06541136915808
I1_S42	Bacteria	Proteobacteria	Alphaproteobacteria		Rhodobacterales	Rhodobacteraceae		Citreicella		2	-53.5			115			86.0910034179688
I1_S42	Bacteria	Proteobacteria	Gammaproteobacteria		Enterobacteriales	Enterobacteriaceae	Citrobacter		2	-59			141			80.1604995727539
I1_S42	Bacteria	Actinobacteria	Actinobacteria (class)		Actinomycetales		Microbacteriaceae	Clavibacter		2	-102			231			79.02050018310544
I1_S42	Bacteria	Firmicutes	Clostridia			Clostridiales		Clostridiaceae		Clostridium		5	-59.8			146.4			76.232600402832
I1_S42	Bacteria	Proteobacteria	Betaproteobacteria		Burkholderiales		Comamonadaceae		Comamonas		5	-73.2			159.8			80.75839996337893
I1_S42	Bacteria	Actinobacteria	Actinobacteria (class)		Solirubrobacterales	Conexibacteraceae	Conexibacter		12	-70.58333333333333	161.5			80.11858304341632
I1_S42	Bacteria	Proteobacteria	Gammaproteobacteria		unclassified (Gammaproteo)unclassified (Gammaproteo)	Congregibacter	2	-85			186			80.96549987792966
I1_S42	Bacteria	Verrucomicrobia	Opitutae			Puniceicoccales		Puniceicoccaceae	Coraliomargarita	15	-64.86653340657554	149.66673329671232	78.61246693929037
I1_S42	Bacteria	Actinobacteria	Actinobacteria (class)		Actinomycetales		Corynebacteriaceae	Corynebacterium		1	-52			125			80
I1_S42	Bacteria	Proteobacteria	Gammaproteobacteria		Legionellales		Coxiellaceae		Coxiella		7	-79.28571428571429	181			78.52243041992188
I1_S42	Bacteria	Cyanobacteria	unclassified (Cyanobacteria)	Chroococcales		unclassified (Chroococcales)Crocosphaera	2	-63			148.5			80.6910018920898
I1_S42	Bacteria	Proteobacteria	Gammaproteobacteria		Enterobacteriales	Enterobacteriaceae	Cronobacter		5	-63.4			151.8			78.56660003662107
I1_S42	Bacteria	Proteobacteria	Betaproteobacteria		Burkholderiales		Burkholderiaceae	Cupriavidus		139	-84.30931645674671	185.45328779700847	80.11390631147427
I1_S42	Bacteria	Cyanobacteria	unclassified (Cyanobacteria)	Chroococcales		unclassified (Chroococcales)	Cyanobium	1	-78			174			76.4410018920898
I1_S42	Bacteria	Cyanobacteria	unclassified (Cyanobacteria)	Chroococcales		unclassified (Chroococcales)	Cyanothece	20	-70.44990005493165	154.10005111694335	80.49305038452148
I1_S42	Bacteria	Cyanobacteria	unclassified (Cyanobacteria)	Nostocales		Nostocaceae		Cylindrospermopsis	2	-82			175.5			76.9210014343262
I1_S42	Bacteria	Bacteroidetes	Cytophagia			Cytophagales		Cytophagaceae		Cytophaga		90	-74.68883336385092	166.35557827419706	81.55847803751628
I1_S42	Eukaryota	Chordata	Actinopterygii			Cypriniformes		Cyprinidae		Danio			4	-103			232			76.86800003051758
I1_S42	Bacteria	Proteobacteria	Betaproteobacteria		Rhodocyclales		Rhodocyclaceae		Dechloromonas		18	-63.66644499037001	149.5556131998699	79.80916765001088
I1_S42	Bacteria	Deferribacteres	Deferribacteres (class)		Deferribacterales	Deferribacteraceae	Deferribacter		1	-94			212			75.9410018920898
I1_S42	Bacteria	Chloroflexi	Dehalococcoidetes		unclassified 		unclassified 		Dehalogenimonas		1	-84			178			85.9599990844727
I1_S42	Bacteria	Deinococcus-Thermus	Deinococci		Deinococcales		Deinococcaceae		Deinococcus		5	-51.4			123.6			76.30039978027344
I1_S42	Bacteria	Proteobacteria	Betaproteobacteria		Burkholderiales		Comamonadaceae		Delftia			15	-90.86666666666666	196.53333333333333	81.8583994547526
I1_S42	Bacteria	Actinobacteria	Actinobacteria (class)		Actinomycetales		Dermacoccaceae		Dermacoccus		1	-72			168			76.1910018920898
I1_S42	Bacteria	Proteobacteria	Deltaproteobacteria		Desulfobacterales	Desulfobacteraceae	Desulfatibacillum	5	-37.4			103.8			77.63439941406247
I1_S42	Bacteria	Firmicutes	Clostridia			Clostridiales		Peptococcaceae		Desulfitobacterium	2	-58.5			149			75.1855010986328
I1_S42	Bacteria	Proteobacteria	Deltaproteobacteria		Desulfovibrionales	Desulfohalobiaceae	Desulfohalobium		1	-94			210			75.2399978637695
I1_S42	Bacteria	Proteobacteria	Deltaproteobacteria		Desulfovibrionales	Desulfomicrobiaceae	Desulfomicrobium	1	-42			102			77.4499969482422
I1_S42	Bacteria	Proteobacteria	Deltaproteobacteria		Desulfobacterales	Desulfobulbaceae	Desulfotalea		3	-69.6660003662109	170.66700744628898	75.7239990234375
I1_S42	Bacteria	Firmicutes	Clostridia			Clostridiales		Peptococcaceae		Desulfotomaculum	3	-53			124.333999633789	78.0410003662109
I1_S42	Bacteria	Proteobacteria	Deltaproteobacteria		Desulfovibrionales	Desulfovibrionaceae	Desulfovibrio		10	-88.2998001098633	195.30039978027338	78.55639801025389
I1_S42	Bacteria	Chrysiogenetes	Chrysiogenetes (class)		Chrysiogenales		Chrysiogenaceae	Desulfurispirillum		2	-50.5			117.5			78.35549926757815
I1_S42	Bacteria	Firmicutes	Clostridia			Clostridiales		Syntrophomonadaceae	Dethiobacter		3	-83.3330001831055	172.66700744628898	88.0999984741211
I1_S42	Bacteria	Proteobacteria	Gammaproteobacteria		Enterobacteriales	Enterobacteriaceae	Dickeya			7	-81.57142857142857	180.85714285714286	79.80314200265069
I1_S42	Eukaryota	unclassified (derived from Eukaryota)		unclassified (Eukaryota)Dictyosteliida	unclassified (Dictyostelium)	1	-75			179			75.4199981689453
I1_S42	Bacteria	Proteobacteria	Alphaproteobacteria		Rhodobacterales		Rhodobacteraceae	Dinoroseobacter		7	-58.42842864990236	136.71457127162384	78.28200095040461
I1_S42	Bacteria	Bacteroidetes	Cytophagia			Cytophagales		Cytophagaceae		Dyadobacter		11	-71.72718186811969	168.54563626376063	77.24590856378728
I1_S42	Bacteria	Actinobacteria	Actinobacteria (class)		Coriobacteriales	Coriobacteriaceae	Eggerthella		1	-58			131			81.6809997558594
I1_S42	Bacteria	Proteobacteria	Betaproteobacteria		Neisseriales		Neisseriaceae		Eikenella		2	-152.5			319			82.1399993896484
I1_S42	Bacteria	Elusimicrobia	Elusimicrobia (class)		Elusimicrobiales	Elusimicrobiaceae	Elusimicrobium		1	-42			111			75.6809997558594
I1_S42	Bacteria	Proteobacteria	Gammaproteobacteria		unclassified 		unclassified 		Endoriftia		1	-50			104			81.7310028076172
I1_S42	Bacteria	Proteobacteria	Gammaproteobacteria		Pseudomonadales		Moraxellaceae		Enhydrobacter		1	-40			108			75.9309997558594
I1_S42	Bacteria	Proteobacteria	Gammaproteobacteria		Enterobacteriales	Enterobacteriaceae	Enterobacter		3	-56			131.33333333333334	77.487668355306
I1_S42	Bacteria	Firmicutes	Bacilli				Lactobacillales		Enterococcaceae		Enterococcus		1	-49			120			75.8310012817383
I1_S42	Bacteria	Proteobacteria	Alphaproteobacteria		Sphingomonadales	Erythrobacteraceae	Erythrobacter		1	-39			102			76.4710006713867
I1_S42	Bacteria	Proteobacteria	Gammaproteobacteria		Enterobacteriales	Enterobacteriaceae	Escherichia		175	-96.86857142857143	227.5257142857143	78.38247484479632
I1_S42	Bacteria	Bacteroidetes	Flavobacteria			Flavobacteriales	Flavobacteriaceae	Flavobacterium		10	-89.20000076293945	191.999998474121	82.03149948120117
I1_S42	Bacteria	Actinobacteria	Actinobacteria (class)		Actinomycetales		Frankiaceae		Frankia			94	-67.32978723404256	152.4787234042553	80.7955742693962
I1_S42	Bacteria	Proteobacteria	Alphaproteobacteria		Rhizobiales		Aurantimonadaceae	Fulvimarina		2	-88			190			79.97600173950195
I1_S42	Bacteria	Proteobacteria	Betaproteobacteria		Gallionellales		Gallionellaceae	Gallionella			3	-87.33333333333333	181.66666666666666	81.17733510335286
I1_S42	Bacteria	Planctomycetes	Planctomycetacia		Planctomycetales	Planctomycetaceae	Gemmata			3	-56.666666666666664	140.33333333333334	76.53433481852214
I1_S42	Bacteria	GemmatimonadetesGemmatimonadetes (class)	Gemmatimonadales	Gemmatimonadaceae	Gemmatimonas		7	-57.857142857142854	134.57142857142858	79.17728424072268
I1_S42	Bacteria	Firmicutes	Bacilli				Bacillales		Bacillaceae		Geobacillus		5	-85.6			186.80039978027338	79.21999969482418
I1_S42	Bacteria	Proteobacteria	Deltaproteobacteria		Desulfuromonadales	Geobacteraceae		Geobacter		28	-64.24992861066546	146.7857499803816	78.97792788914272
I1_S42	Bacteria	Actinobacteria	Actinobacteria (class)		Actinomycetales		Geodermatophilaceae	Geodermatophilus	14	-72.07142857142857	159.92857142857142	82.03421456473214
I1_S42	Eukaryota	Ascomycota	Sordariomycetes			Hypocreales		Nectriaceae		Gibberella		5	-53.4			128.6003997802734	78.91240081787114
I1_S42	Bacteria	Cyanobacteria	Gloeobacteria			Gloeobacterales	unclassified (Gloeobacterales)	Gloeobacter		20	-51.85000038146973	124.39999961853025	78.81580085754393
I1_S42	Bacteria	Proteobacteria	Alphaproteobacteria		Rhodospirillales	Acetobacteraceae	Gluconacetobacter	125	-84.66396740722654	190.78402337646483	78.4584232788086
I1_S42	Bacteria	Proteobacteria	Alphaproteobacteria		Rhodospirillales	Acetobacteraceae	Gluconobacter		14	-71.64285714285714	165.14299992152624	79.40442875453405
I1_S42	Bacteria	Actinobacteria	Actinobacteria (class)		Actinomycetales		Gordoniaceae		Gordonia		3	-64.66666666666667	150.33333333333334	81.14399973551434
I1_S42	Bacteria	Bacteroidetes	Flavobacteria			Flavobacteriales	Flavobacteriaceae	Gramella		1	-83			189			79.3710021972656
I1_S42	Bacteria	Proteobacteria	Alphaproteobacteria		Rhodospirillales	Acetobacteraceae	Granulibacter		63	-71.30128660656155	167.0161089215961	78.65538146003846
I1_S42	Bacteria	Proteobacteria	Gammaproteobacteria		Pasteurellales		Pasteurellaceae		Haemophilus		1	-80			177			77.9710006713867
I1_S42	Bacteria	Proteobacteria	Gammaproteobacteria		Oceanospirillales	Hahellaceae		Hahella			15	-79.13333333333334	179.2			79.05639953613283
I1_S42	Bacteria	Proteobacteria	Deltaproteobacteria		Myxococcales		Haliangiaceae		Haliangium		7	-70			163.42857142857142	78.51314217703681
I1_S42	Bacteria	Proteobacteria	Gammaproteobacteria		Oceanospirillales	Halomonadaceae		Halomonas		2	-71			153.5			82.75999832153326
I1_S42	Archaea	Euryarchaeota		Halobacteria			Halobacteriales		Halobacteriaceae	Haloquadratum		1	-38			103			77.6699981689453
I1_S42	Archaea	Euryarchaeota		Halobacteria			Halobacteriales		Halobacteriaceae	Halorhabdus		2	-112.5			265.5			75.7910003662109
I1_S42	Bacteria	Proteobacteria	Gammaproteobacteria		Chromatiales		Ectothiorhodospiraceae	Halorhodospira		5	-96			213.8			78.91060028076174
I1_S42	Bacteria	Proteobacteria	Gammaproteobacteria		Chromatiales		Halothiobacillaceae	Halothiobacillus	6	-55.333333333333336	127.5			80.80883280436196
I1_S42	Bacteria	Firmicutes	Clostridia			Clostridiales		Heliobacteriaceae	Heliobacterium		1	-63			154			75.3199996948242
I1_S42	Bacteria	Proteobacteria	Betaproteobacteria		Burkholderiales		Oxalobacteraceae	Herbaspirillum		29	-80.51710273479593	180.7586875126278	78.85286054940059
I1_S42	Bacteria	Proteobacteria	Betaproteobacteria		Burkholderiales		Oxalobacteraceae	Herminiimonas		17	-60.470588235294116	140.88247052360984	79.17647013944737
I1_S42	Bacteria	Chloroflexi	Chloroflexi (class)		Herpetosiphonales	Herpetosiphonaceae	Herpetosiphon		5	-76			169			81.45059967041018
I1_S42	Bacteria	Proteobacteria	Gammaproteobacteria		Pasteurellales		Pasteurellaceae	Histophilus			5	-65.6			145.4			82.4268005371094
I1_S42	Bacteria	Proteobacteria	Alphaproteobacteria		Rhizobiales		Phyllobacteriaceae	Hoeflea			5	-59			143.6			78.24660034179686
I1_S42	Eukaryota	Cnidaria	Hydrozoa			Hydroida		Hydridae		Hydra			1	-47			132			75
I1_S42	Bacteria	Proteobacteria	Alphaproteobacteria		Rhizobiales		Hyphomicrobiaceae	Hyphomicrobium		100	-77.46959144592286	175.2504127502439	78.79093032836914
I1_S42	Bacteria	Proteobacteria	Alphaproteobacteria		Rhodobacterales		Hyphomonadaceae		Hyphomonas		2	-68			155			78.10549926757815
I1_S42	Eukaryota	Ascomycota	Sordariomycetes			Hypocreales		Hypocreaceae		Hypocrea		1	-43			102			84.3099975585938
I1_S42	Bacteria	Proteobacteria	Gammaproteobacteria		Alteromonadales		Idiomarinaceae		Idiomarina		4	-77.5			182			76.62574958801274
I1_S42	Bacteria	Actinobacteria	Actinobacteria (class)		Actinomycetales		Intrasporangiaceae	Intrasporangium		2	-51.5			129.5			76.6805000305176
I1_S42	Bacteria	Actinobacteria	Actinobacteria (class)		Actinomycetales		Intrasporangiaceae	Janibacter		2	-65.5			159.5			77.13600158691409
I1_S42	Bacteria	Proteobacteria	Alphaproteobacteria		Rhodobacterales		Rhodobacteraceae	Jannaschia		4	-54.75			128.75			79.67849922180177
I1_S42	Bacteria	Proteobacteria	Betaproteobacteria		Burkholderiales		Oxalobacteraceae	Janthinobacterium	24	-79.58329168955485	174.08333333333334	81.53170839945476
I1_S42	Bacteria	Proteobacteria	Alphaproteobacteria		Rhodobacterales		Rhodobacteraceae	Ketogulonicigenium	2	-53			121			82.33549880981445
I1_S42	Bacteria	Actinobacteria	Actinobacteria (class)		Actinomycetales		Kineosporiaceae		Kineococcus		4	-61.75			147			78.81524848937988
I1_S42	Bacteria	Proteobacteria	Gammaproteobacteria		Enterobacteriales	Enterobacteriaceae	Klebsiella		1	-89			197			77.161003112793
I1_S42	Bacteria	Thermotogae	Thermotogae (class)		Thermotogales		Thermotogaceae		Kosmotoga		3	-56	124.333999633789			81.7939987182617
I1_S42	Bacteria	Actinobacteria	Actinobacteria (class)		Actinomycetales		Nocardioidaceae		Kribbella		9	-66	149.44444444444446			80.19366624620226
I1_S42	Bacteria	Chloroflexi	Ktedonobacteria			Ktedonobacterales	Ktedonobacteraceae	Ktedonobacter		82	-75.7438535457704	167.92691514550188	81.34826846239044
I1_S42	Bacteria	Proteobacteria	Alphaproteobacteria		Rhodobacterales		Rhodobacteraceae	Labrenzia		19	-82.47368501362048	184.26315628854843	78.74447270443562
I1_S42	Bacteria	Proteobacteria	Betaproteobacteria		Neisseriales		Neisseriaceae		Laribacter		2	-105			226.5			77.9149971008301
I1_S42	Bacteria	Proteobacteria	Deltaproteobacteria		Desulfovibrionales	Desulfovibrionaceae	Lawsonia		1	-55			136			80.879997253418
I1_S42	Bacteria	Bacteroidetes	Cytophagia			Cytophagales		Cytophagaceae		Leadbetterella		3	-85.66666666666667	187			82.28366597493489
I1_S42	Bacteria	Bacteroidetes	Flavobacteria			Flavobacteriales	Flavobacteriaceae	Leeuwenhoekiella	1	-61			150			76.6699981689453
I1_S42	Bacteria	Proteobacteria	Gammaproteobacteria		Legionellales		Legionellaceae		Legionella		16	-110.625		238.25			80.74599933624268
I1_S42	Bacteria	Actinobacteria	Actinobacteria (class)		Actinomycetales		Microbacteriaceae	Leifsonia		1	-102			205			84.3899993896484
I1_S42	Bacteria	Lentisphaerae	unclassified (Lentisphaerae)	Lentisphaerales		Lentisphaeraceae	Lentisphaera		1	-127			283			75.6210021972656
I1_S42	Bacteria	Spirochaetes	Spirochaetes (class)		Spirochaetales		Leptospiraceae		Leptospira		11	-95.27263641357422	215.00009293989703	76.40445431795987
I1_S42	Bacteria	Proteobacteria	Betaproteobacteria		Burkholderiales		unclassified (Burkholderiales)	Leptothrix	8	-52.125			131.125			79.29062461853026
I1_S42	Bacteria	Proteobacteria	Betaproteobacteria		Burkholderiales		Burkholderiaceae	Limnobacter		5	-81			180			80.15039978027346
I1_S42	Bacteria	Proteobacteria	Betaproteobacteria		Neisseriales		Neisseriaceae		Lutiella		25	-69.47975997924804	156.56012023925777	80.29356018066409
I1_S42	Bacteria	Proteobacteria	unclassified (Proteobacteria)	unclassified (Proteobacteria)	unclassified (Proteobacteria)	Magnetococcus	6	-68.5		160			77.66400019327801
I1_S42	Bacteria	Proteobacteria	Alphaproteobacteria		Rhodospirillales	Rhodospirillaceae	Magnetospirillum	162	-67.23453088454258	155.88892590558086	79.60661711516204
I1_S42	Bacteria	Proteobacteria	Alphaproteobacteria		Rhodobacterales		Hyphomonadaceae		Maricaulis		2	-57.5			133.5			85.6710014343262
I1_S42	Bacteria	Proteobacteria	Gammaproteobacteria		Alteromonadales		Alteromonadaceae	Marinobacter		9	-70.33333333333333	157.77777777777777	78.87388949924045
I1_S42	Bacteria	Proteobacteria	Gammaproteobacteria		Oceanospirillales	Oceanospirillaceae	Marinomonas		2	-68.5			164.5			75.9049987792969
I1_S42	Bacteria	Proteobacteria	Zetaproteobacteria		Mariprofundales		Mariprofundaceae	Mariprofundus		2	-94.5			201			78.96049880981445
I1_S42	Bacteria	Proteobacteria	Alphaproteobacteria		Rhodobacterales		Rhodobacteraceae	Maritimibacter		4	-59.25			141			75.73499870300296
I1_S42	Bacteria	Bacteroidetes	Cytophagia			Cytophagales		Flammeovirgaceae	Marivirga		11	-74.18181818181819	166.36363636363637	80.99972811612216
I1_S42	Bacteria	Deinococcus-Thermus		Deinococci	Thermales		Thermaceae		Meiothermus		20	-72.60000038146973	164.15			78.33940048217774
I1_S42	Bacteria	Proteobacteria	Alphaproteobacteria		Rhizobiales		Phyllobacteriaceae	Mesorhizobium		132	-73.44687860662287	166.3863943851356	80.36936366919315
I1_S42	Archaea	Euryarchaeota		Methanomicrobia			Methanosarcinales	Methanosarcinaceae	Methanosarcina		7	-99.14285714285714	212.57142857142858	79.78057316371373
I1_S42	Archaea	Euryarchaeota		Methanomicrobia			Methanomicrobiales	unclassified (Methanomicrobiales)	Methanosphaerula	2	-65	152			75.5299987792969
I1_S42	Bacteria	Verrucomicrobia	unclassified (Verrucomicrobia)	Methylacidiphilales	Methylacidiphilaceae	Methylacidiphilum	83	-85.04809662232923	191.8917830134013	79.63949401120105
I1_S42	Bacteria	Proteobacteria	Betaproteobacteria		Burkholderiales		unclassified (Burkholderiales)	Methylibium	11	-69.72727272727273	159.54554748535153	78.02218142422763
I1_S42	Bacteria	Proteobacteria	Betaproteobacteria		Methylophilales		Methylophilaceae	Methylobacillus		9	-97.77777777777777	212.66666666666666	82.05811055501303
I1_S42	Bacteria	Proteobacteria	Gammaproteobacteria		Methylococcales		Methylococcaceae	Methylobacter		3	-97.33333333333333	213.66666666666666	76.9433314005534
I1_S42	Bacteria	Proteobacteria	Alphaproteobacteria		Rhizobiales		Methylobacteriaceae	Methylobacterium	312	-74.91976322271886	168.60267076736835	79.83241020104823
I1_S42	Bacteria	Proteobacteria	Alphaproteobacteria		Rhizobiales		Beijerinckiaceae	Methylocella		113	-72.31850440101286	164.52216865742102	80.78704381622045
I1_S42	Bacteria	Proteobacteria	Gammaproteobacteria		Methylococcales		Methylococcaceae	Methylococcus		46	-84.28260869565217	188.2608695652174	79.46530449908713
I1_S42	Bacteria	Proteobacteria	Gammaproteobacteria		Thiotrichales		Piscirickettsiaceae	Methylophaga		2	-64		161	75.7960014343262
I1_S42	Bacteria	Proteobacteria	Alphaproteobacteria		Rhizobiales		Methylocystaceae	Methylosinus		28	-80.96424947466168	181.92857197352822	79.85564313616071
I1_S42	Bacteria	Proteobacteria	Betaproteobacteria		Methylophilales		Methylophilaceae	Methylotenera		11	-76.81809095902878	175.72745444557881	79.43336417458275
I1_S42	Bacteria	Proteobacteria	Betaproteobacteria		Methylophilales		Methylophilaceae	Methylovorus		11	-83.36363636363636	190.54545454545453	78.28245405717328
I1_S42	Bacteria	Cyanobacteria	unclassified (Cyanobacteria)	Oscillatoriales	unclassified (Oscillatoriales)	Microcoleus		1	-61	131	88.5510025024414
I1_S42	Bacteria	Cyanobacteria	unclassified (Cyanobacteria)	Chroococcales	unclassified (Chroococcales)	Microcystis		1	-106	222	76.5810012817383
I1_S42	Eukaryota	Chlorophyta	Prasinophyceae			Mamiellales	unclassified (Mamiellales)	Micromonas		2	-47	107	77.5699996948242
I1_S42	Bacteria	Actinobacteria	Actinobacteria (class)		Actinomycetales	Micromonosporaceae		Micromonospora		7	-56.42857142857143	138	77.34457070486887
I1_S42	Bacteria	Bacteroidetes	Cytophagia			Cytophagales		Cytophagaceae		Microscilla		8	-72.875			161.875			81.20549964904787
I1_S42	Bacteria	Firmicutes	Clostridia			Thermoanaerobacterales	Thermoanaerobacteraceae	Moorella		1	-55			126	75.4010009765625
I1_S42	Bacteria	Proteobacteria	Gammaproteobacteria		Pseudomonadales		Moraxellaceae		Moraxella		1	-46			108			85.1910018920898
I1_S42	Eukaryota	unclassified (from Fungi) unclassified (Fungi)	Mortierellales		Mortierellaceae		Mortierella		2	-67			559			94.6849975585938
I1_S42	Bacteria	Bacteroidetes	Sphingobacteria			Sphingobacteriales	Sphingobacteriaceae	Mucilaginibacter	14	-82.71421432495117	181.64299992152624	82.37471444266183
I1_S42	Bacteria	Actinobacteria	Actinobacteria (class)		Actinomycetales		Mycobacteriaceae	Mycobacterium		22274	-76.87749526619943	161.80373798222047	86.53246195196218
I1_S42	Eukaryota	Ascomycota	Dothideomycetes			Capnodiales		Mycosphaerellaceae	Mycosphaerella		4	-79.25			171.5			83.86749839782715
I1_S42	Bacteria	Proteobacteria	Deltaproteobacteria		Myxococcales		Myxococcaceae		Myxococcus		21	-78.1903810046968	175.95238095238096		79.59147644042969
I1_S42	Bacteria	Actinobacteria	Actinobacteria (class)		Actinomycetales		Nakamurellaceae		Nakamurella		13	-64.38461538461539	148.30769230769232		79.65538670466495
I1_S42	Bacteria	Proteobacteria	Epsilonproteobacteria		Nautiliales		Nautiliaceae		Nautilia		1	-140			325			75.379997253418
I1_S42	Bacteria	Proteobacteria	Betaproteobacteria		Neisseriales		Neisseriaceae		Neisseria		63	-91.07936507936508	204.8095238095238		78.53760274251302
I1_S42	Eukaryota	Cnidaria	Anthozoa			Actiniaria		Edwardsiidae		Nematostella		1	-67			133			84.2099990844727
I1_S42	Eukaryota	Ascomycota	Eurotiomycetes			Eurotiales		Trichocomaceae		Neosartorya		1	-68			151			76.8199996948242
I1_S42	Eukaryota	Chlorophyta	Prasinophyceae			Pseudoscourfieldiales	Pycnococcaceae		Nephroselmis		1	-62			150			75.3310012817383
I1_S42	Bacteria	Proteobacteria	Gammaproteobacteria		Oceanospirillales	Oceanospirillaceae	Neptuniibacter		1	-99			205			79.0199966430664
I1_S42	Bacteria	Proteobacteria	Alphaproteobacteria		Rhizobiales		Bradyrhizobiaceae	Nitrobacter		376	-74.44137717307882	166.52406408431682	80.48873402209992
I1_S42	Bacteria	Proteobacteria	Gammaproteobacteria		Chromatiales		Ectothiorhodospiraceae	Nitrococcus		18	-87.88888888888889	193.88888888888889	79.97905646430121
I1_S42	Bacteria	Proteobacteria	Gammaproteobacteria		Chromatiales		Chromatiaceae		Nitrosococcus		85	-84.07058823529412	188.75295293471396	78.71564690085019
I1_S42	Bacteria	Proteobacteria	Betaproteobacteria		Nitrosomonadales	Nitrosomonadaceae	Nitrosomonas		17	-69.52929418227252	161.70600262810203	78.7776471306296
I1_S42	Bacteria	Proteobacteria	Betaproteobacteria		Nitrosomonadales	Nitrosomonadaceae	Nitrosospira		20	-78.14980010986328	179.40025100708004	78.27819824218751
I1_S42	Bacteria	Nitrospirae	Nitrospira (class)		Nitrospirales		Nitrospiraceae		Nitrospira		11	-73.45454545454545	165.09099995006227	79.33163660222834
I1_S42	Bacteria	Actinobacteria	Actinobacteria (class)		Actinomycetales		Nocardiaceae		Nocardia		13	-62.922614464393014	146.53846153846155	80.2580003004808
I1_S42	Bacteria	Actinobacteria	Actinobacteria (class)		Actinomycetales		Nocardioidaceae		Nocardioides		9	-94.88888888888889	206.11111111111111	82.33577728271486
I1_S42	Bacteria	Actinobacteria	Actinobacteria (class)		Actinomycetale		Nocardiopsaceae		Nocardiopsis		6	-75.83333333333333	163.5			82.54883321126303
I1_S42	Bacteria	Cyanobacteria	unclassified (Cyanobacteria)	Nostocales		Nostocaceae		Nostoc			18	-69.7777222527398	162.7223332722982	78.33672205607097
I1_S42	Bacteria	Proteobacteria	Alphaproteobacteria		Sphingomonadales	Sphingomonadaceae	Novosphingobium		11	-60.72709100896661	142.36363636363637	82.76891049471766
I1_S42	Bacteria	Proteobacteria	Alphaproteobacteria		Rhodobacterales		Hyphomonadaceae		Oceanicaulis		1	-51			127			77.9499969482422
I1_S42	Bacteria	Proteobacteria	Alphaproteobacteria		Rhodobacterales		Rhodobacteraceae	Oceanicola		1	-65			131			84.7310028076172
I1_S42	Bacteria	Proteobacteria	Alphaproteobacteria		Rhizobiales		Brucellaceae		Ochrobactrum		22	-64.09081840515137	146.22745409878806	79.11800003051756
I1_S42	Bacteria	Proteobacteria	Alphaproteobacteria		Rhodobacterales		Rhodobacteraceae	Octadecabacter	      	4	-54.5			127.25			81.5207500457764
I1_S42	Bacteria	Proteobacteria	Alphaproteobacteria		Rhizobiales		Bradyrhizobiaceae	Oligotropha		36	-73.41666666666667	163.16666666666666	81.26133282979329
I1_S42	Bacteria	Verrucomicrobia	Opitutae			unclassified (Opitutae)	Opitutaceae		Opitutus		135	-73.22957780626085	166.88893398708768	79.17351859763816
I1_S42	Bacteria	Cyanobacteria	unclassified (Cyanobacteria)	Oscillatoriales		                        Oscillatoria		8	-53.5			129.75			78.31124877929688
I1_S42	Eukaryota	Chlorophyta	Prasinophyceae			Mamiellales		unclassified (Mamiellales)Ostreococcus		2	-45			107			76.6399993896484
I1_S42	Bacteria	Proteobacteria	Betaproteobacteria		Burkholderiales		Oxalobacteraceae	Oxalobacter		1	-73			161			85.7099990844727
I1_S42	Bacteria	Firmicutes	Bacilli				Bacillales		Paenibacillaceae	Paenibacillus		8	-55.124875068664565	132.625			81.24299907684326
I1_S42	Bacteria	Proteobacteria	Gammaproteobacteria		Enterobacteriales	Enterobacteriaceae	Pantoea			6	-63			143.16666666666666	78.46083450317384
I1_S42	Bacteria	Bacteroidetes	Bacteroidia			Bacteroidales		Porphyromonadaceae	Parabacteroides		2	-42			109			79.8199996948242
I1_S42	Bacteria	Chlamydiae	Chlamydiae (class)		Chlamydiales		Parachlamydiaceae	Parachlamydia		6	-72.66666666666667	162			80.3289998372396
I1_S42	Bacteria	Proteobacteria	Alphaproteobacteria		Rhodobacterales		Rhodobacteraceae	Paracoccus		6	-44			113.5			75.8899993896484
I1_S42	Bacteria	Proteobacteria	Alphaproteobacteria		Rhizobiales		Phyllobacteriaceae	Parvibaculum		55	-67.49090909090908	158.76363636363635	78.8243637084961
I1_S42	Bacteria	Proteobacteria	Alphaproteobacteria		Parvularculales		Parvularculaceae	Parvularcula		1	-58			137			76.6399993896484
I1_S42	Bacteria	Proteobacteria	Gammaproteobacteria		Enterobacteriales	Enterobacteriaceae	Pectobacterium		2	-76			165.5			78.1054992675781
I1_S42	Bacteria	Bacteroidetes	Sphingobacteria			Sphingobacteriales	Sphingobacteriaceae	Pedobacter		29	-81.27579261516702	180.7931023959455	80.60455138107828
I1_S42	Bacteria	Proteobacteria	Alphaproteobacteria		Rhodobacterales		Rhodobacteraceae	Pelagibaca		3	-84.33333333333333	175.66666666666666	88.53666432698567
I1_S42	Bacteria	Proteobacteria	Deltaproteobacteria		Desulfuromonadales	Pelobacteraceae		Pelobacter		15	-56.3332000732422	138.06673329671233	77.53426666259767
I1_S42	Bacteria	Chlorobi	Chlorobia			Chlorobiales		Chlorobiaceae		Pelodictyon		4	-59.49975013732912	146.50025558471674	76.45800018310544
I1_S42	Eukaryota	Ascomycota	Eurotiomycetes			Eurotiales		Trichocomaceae		Penicillium		4	-73.24975013732913	166.00049972534174	83.28299903869627
I1_S42	Bacteria	Firmicutes	Clostridia			Clostridiales		Peptostreptococcaceae	Peptostreptococcus	1	-42			107			75.6999969482422
I1_S42	Eukaryota	Ascomycota	Dothideomycetes			Pleosporales		Phaeosphaeriaceae	Phaeosphaeria		2	-62.5			141.5			85.1510009765625
I1_S42	Bacteria	Proteobacteria	Alphaproteobacteria		Caulobacterales		Caulobacteraceae	Phenylobacterium	24	-70.375			159.29166666666666	80.11216640472412
I1_S42	Bacteria	Proteobacteria	Gammaproteobacteria		Vibrionales		Vibrionaceae		Photobacterium		3	-56			138			77.29066721598308
I1_S42	Bacteria	Proteobacteria	Gammaproteobacteria		Enterobacteriales	Enterobacteriaceae	Photorhabdus		2	-74.5			171			78.3610000610352
I1_S42	Archaea	Euryarchaeota	Thermoplasmata				Thermoplasmatales	Picrophilaceae		Picrophilus		1	-51			127			75.5899963378906
I1_S42	Bacteria	Planctomycetes	Planctomycetacia		Planctomycetales	Planctomycetaceae	Pirellula		3	-111.33333333333333	246.33333333333334	77.39999898274739
I1_S42	Bacteria	Planctomycetes	Planctomycetacia		Planctomycetales	Planctomycetaceae	Planctomyces		32	-74.84371781349179	169.7502160072326	78.3788115978241
I1_S42	Eukaryota	Ascomycota	Sordariomycetes			Sordariales		Lasiosphaeriaceae	Podospora		3	-85.33333333333333	186.33333333333334	85.72699991861977
I1_S42	Bacteria	Bacteroidetes	Flavobacteria			Flavobacteriales	Flavobacteriaceae	Polaribacter		1	-58			127			78.7399978637695
I1_S42	Bacteria	Proteobacteria	Betaproteobacteria		Burkholderiales		Comamonadaceae		Polaromonas		47	-78.25523408930353	176.06393757272275	79.5824895006545
I1_S42	Bacteria	Proteobacteria	Betaproteobacteria		Burkholderiales		Burkholderiaceae	Polynucleobacter	3	-115			246.66666666666666	80.28700002034502
I1_S42	Bacteria	Proteobacteria	Gammaproteobacteria		Enterobacteriales	Enterobacteriaceae	Proteus			1	-70			135			90.3710021972656
I1_S42	Bacteria	Proteobacteria	Gammaproteobacteria		Alteromonadales		Pseudoalteromonadaceae	Pseudoalteromonas	6	-62.333333333333336	142.16666666666666	81.21183268229164
I1_S42	Bacteria	Proteobacteria	Gammaproteobacteria		Pseudomonadales		Pseudomonadaceae	Pseudomonas		227	-90.06604847508905	198.00003142503914	79.78218021476846
I1_S42	Bacteria	Proteobacteria	Alphaproteobacteria		Rhodobacterales		Rhodobacteraceae	Pseudovibrio		5	-131.6			280.2			77.91999969482421
I1_S42	Bacteria	Proteobacteria	Gammaproteobacteria		Pseudomonadales		Moraxellaceae		Psychrobacter		2	-88			194			79.6710014343262
I1_S42	Bacteria	Proteobacteria	Gammaproteobacteria		Alteromonadales		Psychromonadaceae	Psychromonas		2	-71.5			161.5			83.86050033569336
I1_S42	Bacteria	Proteobacteria	Betaproteobacteria		Burkholderiales		Burkholderiaceae	Ralstonia		128	-86.8671640753746	190.4844298362732	80.46273404359818
I1_S42	Bacteria	Proteobacteria	Gammaproteobacteria		unclassified 		unclassified 		Reinekea		4	-64.5			149.75			80.34825134277345
I1_S42	Bacteria	Proteobacteria	Alphaproteobacteria		Rhizobiales		Rhizobiaceae		Rhizobium		184	-67.39667390740436	157.32069081845492	80.14728819805643
I1_S42	Eukaryota	unclassified (derived from Fungi)		Mucorales		Mucoraceae		Rhizopus		2	-117			216			92.72549819946289
I1_S42	Bacteria	Proteobacteria	Alphaproteobacteria		Rhodobacterales		Rhodobacteraceae	Rhodobacter		11	-71			156.54545454545453	81.6617299860174
I1_S42	Bacteria	Actinobacteria	Actinobacteria (class)		Actinomycetales		Nocardiaceae		Rhodococcus		75	-74.02660003662109	164.04006693522135	81.54779947916667
I1_S42	Bacteria	Proteobacteria	Alphaproteobacteria		Rhizobiales		Hyphomicrobiaceae	Rhodomicrobium		24	-60.541666666666664	131.29166666666666	83.74154313405354
I1_S42	Bacteria	Planctomycetes	Planctomycetacia		Planctomycetales	Planctomycetaceae	Rhodopirellula		2	-59			127.5			81.47999954223636
I1_S42	Bacteria	Proteobacteria	Alphaproteobacteria		Rhizobiales		Bradyrhizobiaceae	Rhodopseudomonas	338	-72.10057681834203	159.58286687185074	82.38984271619447
I1_S42	Bacteria	Proteobacteria	Alphaproteobacteria		Rhodospirillales	Rhodospirillaceae	Rhodospirillum		264	-65.81808345968074	152.231125571511	79.73054146044183
I1_S42	Bacteria	Bacteroidetes	Sphingobacteria			Sphingobacteriales	Rhodothermaceae		Rhodothermus		4	-105.99950027465825	225.25			80.03775215148926
I1_S42	Eukaryota	Streptophyta	unclassified (Streptophyta)	Malpighiales		Euphorbiaceae		Ricinus			4	-65.75			153.5			79.74300003051759
I1_S42	Bacteria	Proteobacteria	Alphaproteobacteria		Rickettsiales		Rickettsiaceae		Rickettsia		7	-85.14285714285714	183.14285714285714	80.04457092285158
I1_S42	Bacteria	Proteobacteria	Alphaproteobacteria		Rhodobacterales		Rhodobacteraceae	Roseibium		12	-67.41666666666667	157.91666666666666	78.01833470662436
I1_S42	Bacteria	Chloroflexi	Chloroflexi (class)		Chloroflexales		Chloroflexaceae		Roseiflexus		25	-70.23991958618164	161.16016113281242	78.04587982177733
I1_S42	Bacteria	Proteobacteria	Alphaproteobacteria		Rhodobacterales		Rhodobacteraceae	Roseobacter		6	-83.5			188.83333333333334	78.3203328450521
I1_S42	Bacteria	Proteobacteria	Alphaproteobacteria		Rhodospirillales	Acetobacteraceae	Roseomonas		26	-69.38457694420448	163.76930765005258	78.18142260037936
I1_S42	Bacteria	Proteobacteria	Alphaproteobacteria		Rhodobacterales		Rhodobacteraceae	Roseovarius		2	-44.5			108			76.5
I1_S42	Bacteria	Actinobacteria	Actinobacteria (class)		Rubrobacterales		Rubrobacteraceae	Rubrobacter		6	-65.16666666666667	150			78.37999852498372
I1_S42	Bacteria	Proteobacteria	Alphaproteobacteria		Rhodobacterales		Rhodobacteraceae	Ruegeria		5	-81			179.6			79.96439971923829
I1_S42	Bacteria	Actinobacteria	Actinobacteria (class)		Actinomycetales		Pseudonocardiaceae	Saccharomonospora	4	-68			156.25			79.30799865722658
I1_S42	Bacteria	Proteobacteria	Gammaproteobacteria		Alteromonadales		Alteromonadaceae	Saccharophagus		7	-90.42857142857143	194.42857142857142	82.21614183698382
I1_S42	Bacteria	Actinobacteria	Actinobacteria (class)		Actinomycetales		Pseudonocardiaceae	Saccharopolyspora	29	-72.51724137931035	162.86206896551724	80.10941341005523
I1_S42	Bacteria	Proteobacteria	Alphaproteobacteria		Rhodobacterales		Rhodobacteraceae	Sagittula		2	-80.5			173.5			80.0255012512207
I1_S42	Bacteria	Actinobacteria	Actinobacteria (class)		Actinomycetales		Micromonosporaceae	Salinispora		10	-83.2			181.2			82.61749954223633
I1_S42	Bacteria	Proteobacteria	Gammaproteobacteria		Enterobacteriales	Enterobacteriaceae	Salmonella		6	-86.16666666666667	203.33333333333334	76.20433553059893
I1_S42	Bacteria	Actinobacteria	Actinobacteria (class)		Actinomycetales		Sanguibacteraceae	Sanguibacter		3	-114.33333333333333	253.66666666666666	75.77999877929688
I1_S42	Eukaryota	Ascomycota	Leotiomycetes			Helotiales		Sclerotiniaceae		Sclerotinia		3	-65.66666666666667	150.33333333333334	79.66366577148438
I1_S42	Bacteria	Actinobacteria	Actinobacteria (class)		Actinomycetales		Segniliparaceae		Segniliparus		2	-77			168			83.12999725341794
I1_S42	Bacteria	Proteobacteria	Gammaproteobacteria		Enterobacteriales	Enterobacteriaceae	Serratia		3	-82.66666666666667	179.66666666666666	82.50699869791667
I1_S42	Bacteria	Proteobacteria	Gammaproteobacteria		Alteromonadales		Shewanellaceae		Shewanella		7	-67.71428571428571	159.14285714285714	77.5632858276367
I1_S42	Bacteria	Proteobacteria	Gammaproteobacteria		Enterobacteriales	Enterobacteriaceae	Shigella		5	-108			251.6			78.58860015869139
I1_S42	Bacteria	Proteobacteria	Betaproteobacteria		Gallionellales		Gallionellaceae		Sideroxydans		7	-91.42857142857143	204.57142857142858	81.94785744803292
I1_S42	Bacteria	Proteobacteria	Alphaproteobacteria		Rhizobiales		Rhizobiaceae		Sinorhizobium		226	-75.96897793660122	172.1150842852297	79.53769001918556
I1_S42	Bacteria	Proteobacteria	Deltaproteobacteria		Myxococcales		Polyangiaceae		Sorangium		24	-71.41666666666667	163.5			80.28949991861981
I1_S42	Bacteria	Chloroflexi	Thermomicrobia (class)		Sphaerobacterales	Sphaerobacteraceae	Sphaerobacter		12	-72.49999936421712	171.083335876465	77.08074951171875
I1_S42	Bacteria	Bacteroidetes	Sphingobacteria			Sphingobacteriales	Sphingobacteriaceae	Sphingobacterium	4	-69.75			160.5			78.79600143432614
I1_S42	Bacteria	Proteobacteria	Alphaproteobacteria		Sphingomonadales	Sphingomonadaceae	Sphingobium		16	-65.25			152.875			78.37362480163574
I1_S42	Bacteria	Proteobacteria	Alphaproteobacteria		Sphingomonadales	Sphingomonadaceae	Sphingomonas		46	-71.84763054225755	165.63063082487685	78.96130437436312
I1_S42	Bacteria	Proteobacteria	Alphaproteobacteria		Sphingomonadales	Sphingomonadaceae	Sphingopyxis		4	-62.5			145.5			78.91999816894533
I1_S42	Bacteria	Spirochaetes	Spirochaetes (class)		Spirochaetales		Spirochaetaceae		Spirochaeta		3	-59.6660003662109	147.667007446289	76.5270004272461
I1_S42	Bacteria	Bacteroidetes	Cytophagia			Cytophagales		Cytophagaceae		Spirosoma		23	-68.56504357379416	159.30443572998053	78.81552090852159
I1_S42	Bacteria	Actinobacteria	Actinobacteria (class)		Actinomycetales		Glycomycetaceae		Stackebrandtia		2	-63.5			155			77.04999923706055
I1_S42	Bacteria	Firmicutes	Bacilli				Bacillales		Staphylococcaceae	Staphylococcus		1	-39			102			75.4899978637695
I1_S42	Bacteria	Proteobacteria	Alphaproteobacteria		Rhizobiales		Xanthobacteraceae	Starkeya		28	-78.03571428571429	176.71428571428572	78.88992881774902
I1_S42	Bacteria	Proteobacteria	Gammaproteobacteria		Xanthomonadales		Xanthomonadaceae	Stenotrophomonas	32	-69.125			155.40625		81.02965641021729
I1_S42	Bacteria	Proteobacteria	Deltaproteobacteria		Myxococcales		Cystobacteraceae	Stigmatella		28	-86.92857142857143	192.64285714285714	80.62303406851632
I1_S42	Bacteria	Actinobacteria	Actinobacteria (class)		Actinomycetales		Streptomycetaceae	Streptomyces		166	-66.37949398914016	151.3434096186994	80.97789143941489
I1_S42	Bacteria	Actinobacteria	Actinobacteria (class)		Actinomycetales		Streptosporangiaceae	Streptosporangium	43	-72.44183722207713	157.34883720930233	83.20158102346021
I1_S42	Bacteria	Proteobacteria	Alphaproteobacteria		Rhodobacterales		Rhodobacteraceae	Sulfitobacter		21	-85.66666666666667	205.04761904761904	77.19099825904482
I1_S42	Bacteria	Proteobacteria	Epsilonproteobacteria		Campylobacterales	Helicobacteraceae	Sulfurimonas		1	-70			139			87.7699966430664
I1_S42	Bacteria	Proteobacteria	Epsilonproteobacteria		unclassified 		unclassified 		Sulfurovum		1	-137			314			76.4309997558594
I1_S42	Bacteria	Firmicutes	Clostridia	Clostridiales	Clostridiales Family XVIII. Incertae Sedis	Symbiobacterium		3	-41.666666666666664	105.66666666666667	78.37033081054686
I1_S42	Bacteria	Cyanobacteria	unclassified (Cyanobacteria)	Chroococcales	unclassified (Chroococcales)	Synechococcus		15	-91.26640014648437	196.00026652018227	80.0809992472331
I1_S42	Bacteria	Cyanobacteria	unclassified (Cyanobacteria)	Chroococcales	unclassified (Chroococcales)	Synechocystis		1	-73			161			80.75
I1_S42	Bacteria	Proteobacteria	Deltaproteobacteria		Syntrophobacterales	Syntrophobacteraceae	Syntrophobacter		14	-55.071214403424946	128.28607286725722	79.34535707746235
I1_S42	Bacteria	Proteobacteria	Deltaproteobacteria		Syntrophobacterales	Syntrophaceae		Syntrophus		12	-69.66666666666667	155.83333333333334	80.4479993184408
I1_S42	Eukaryota	Ascomycota	Eurotiomycetes			Eurotiales		Trichocomaceae		Talaromyces		1	-52			127			76.379997253418
I1_S42	Bacteria	Proteobacteria	Gammaproteobacteria		Alteromonadales		unclassified 		Teredinibacter		2	-46.5			105			83.89550018310544
I1_S42	Bacteria	Acidobacteria	Acidobacteria (class)		Acidobacteriales	Acidobacteriaceae	Terriglobus		263	-74.69945254887918	168.03050623556507	80.2480035063885
I1_S42	Bacteria	Proteobacteria	Betaproteobacteria		Rhodocyclales		Rhodocyclaceae		Thauera			15	-65.59993336995443	156.533399963379	78.16853332519531
I1_S42	Bacteria	Firmicutes	Clostridia			Clostridiales		Clostridiales Incertae Sedis	Thermaerobacter	7	-67.0000010899135	156.42857578822571	77.49000004359657
I1_S42	Bacteria	Firmicutes	Clostridia			Thermoanaerobacterales	Thermoanaerobacteraceae	Thermoanaerobacter	4	-69.75			169.5			77.25825119018552
I1_S42	Bacteria	unclassified (derived from Bacteria)		unclassified 		unclassified 	unclassified 	Thermobaculum	4	-104.75			229.5			76.43600082397462
I1_S42	Bacteria	Actinobacteria	Actinobacteria (class)		Actinomycetales		Nocardiopsaceae		Thermobifida		47	-69.70212765957447	154.2340425531915	82.97246778772232
I1_S42	Bacteria	Actinobacteria	Actinobacteria (class)		Actinomycetales		Pseudonocardiaceae	Thermobispora		23	-66.56521739130434	148.82608695652175	82.1130427484927
I1_S42	Bacteria	Nitrospirae	Nitrospira (class)		Nitrospirales		Nitrospiraceae		Thermodesulfovibrio	1	-114			244			75
I1_S42	Bacteria	Chloroflexi	Thermomicrobia (class)		Thermomicrobiales	Thermomicrobiaceae	Thermomicrobium		2	-88.5			187			81.4305000305176
I1_S42	Bacteria	Actinobacteria	Actinobacteria (class)		Actinomycetales		Thermomonosporaceae	Thermomonospora		38	-65.92105263157895	149.68421052631578	81.1534992017244
I1_S42	Bacteria	Firmicutes	Clostridia			Thermoanaerobacterales	Thermoanaerobacterales  Thermosediminibacter	1	-42		106			75.4710006713867
I1_S42	Bacteria	Cyanobacteria	unclassified 			Chroococcales		unclassified 		Thermosynechococcus	3	-44.333333333333336	106.66666666666667	79.27100118001304
I1_S42	Bacteria	Deinococcus-Thermus	Deinococci		Thermales		Thermaceae		Thermus			6	-69.66666666666667	166.83333333333334	76.51399993896486
I1_S42	Bacteria	Proteobacteria	Gammaproteobacteria		Chromatiales		Ectothiorhodospiraceae	Thioalkalivibrio	59	-87.81350850250762	197.76274574409098	79.04033867787507
I1_S42	Bacteria	Proteobacteria	Betaproteobacteria		Hydrogenophilales	Hydrogenophilaceae	Thiobacillus		7	-74.71428571428571	168.42857142857142	80.03471374511719
I1_S42	Bacteria	Proteobacteria	Gammaproteobacteria		Thiotrichales		Piscirickettsiaceae	Thiomicrospira		2	-84.5			185			79.8754997253418
I1_S42	Bacteria	Proteobacteria	Betaproteobacteria		Burkholderiales		unclassified 		Thiomonas		11	-74.63636363636364	160.5456362637609	82.8079077980735
I1_S42	Bacteria	Proteobacteria	Gammaproteobacteria		Aeromonadales		Aeromonadaceae		Tolumonas		3	-65			159.33333333333334	76.68033345540364
I1_S42	Bacteria	Spirochaetes	Spirochaetes (class)	Spirochaetales	Spirochaetaceae	Treponema	1	-56	138	76.8099975585938
I1_S42	Bacteria	Cyanobacteria	unclassified (derived from Cyanobacteria)	Oscillatoriales	unclassified (derived from Oscillatoriales)	Trichodesmium	1	-58	150	75.3310012817383
I1_S42	Eukaryota	Ascomycota	Eurotiomycetes	Onygenales	Arthrodermataceae	Trichophyton	1	-78	184	82.0699996948242
I1_S42	Bacteria	Deinococcus-Thermus	Deinococci	Deinococcales	Trueperaceae	Truepera	13	-79.15384615384616	182.76938218336818	76.19284527118391
I1_S42	Bacteria	Actinobacteria	Actinobacteria (class)	Actinomycetales	Tsukamurellaceae	Tsukamurella	2	-52.5	131	76.570499420166
I1_S42	Eukaryota	Basidiomycota	Ustilaginomycetes	Ustilaginales	Ustilaginaceae	Ustilago	1	-97	188	87.2310028076172
I1_S42	Bacteria	Proteobacteria	Betaproteobacteria	Burkholderiales	Comamonadaceae	Variovorax	26	-78.96153846153847	177.69230769230768	80.35434605525091
I1_S42	Bacteria	Proteobacteria	Betaproteobacteria	Burkholderiales	Comamonadaceae	Verminephrobacter	26	-67.9999615595891	154.5	79.42319136399489
I1_S42	Bacteria	Verrucomicrobia	Verrucomicrobiae	Verrucomicrobiales	Verrucomicrobiaceae	Verrucomicrobium	120	-77.00817527770998	176.34176737467448	78.77976671854655
I1_S42	Bacteria	Proteobacteria	Gammaproteobacteria	Vibrionales	Vibrionaceae	Vibrio	18	-79.11111111111111	181.11111111111111	77.69783189561632
I1_S42	Eukaryota	Chlorophyta	Chlorophyceae	Chlamydomonadales	Volvocaceae	Volvox	1	-62	145	77.9309997558594
I1_S42	Bacteria	Chlamydiae	Chlamydiae (class)	Chlamydiales	Waddliaceae	Waddlia	1	-41	103	75.7310028076172
I1_S42	Bacteria	Proteobacteria	Alphaproteobacteria	Rhizobiales	Xanthobacteraceae	Xanthobacter	75	-71.22661315917969	163.93345377604172	79.28457336425781
I1_S42	Bacteria	Proteobacteria	Gammaproteobacteria	Xanthomonadales	Xanthomonadaceae	Xanthomonas	226	-68.80088495575221	157.8230088495575	80.12657958849341
I1_S42	Eukaryota	Chordata	Amphibia	Anura	Pipidae	Xenopus	1	-111	236	84.3199996948242
I1_S42	Bacteria	Proteobacteria	Gammaproteobacteria	Enterobacteriales	Enterobacteriaceae	Xenorhabdus	3	-51.666666666666664	128.33333333333334	78.22333272298177
I1_S42	Bacteria	Actinobacteria	Actinobacteria (class)	Actinomycetales	Promicromonosporaceae	Xylanimonas	1	-41	106	75.4710006713867
I1_S42	Bacteria	Proteobacteria	Gammaproteobacteria	Xanthomonadales	Xanthomonadaceae	Xylella	12	-65.41666666666667	152.5	78.43374951680502
I1_S42	Bacteria	Proteobacteria	Gammaproteobacteria	Enterobacteriales	Enterobacteriaceae	Yersinia	34	-64.73523532643037	153.8235294117647	76.70264547011433
I1_S42	Bacteria	Proteobacteria	Alphaproteobacteria	Sphingomonadales	Sphingomonadaceae	Zymomonas	10	-69.9	160	78.97380142211912
I1_S42	Bacteria	Firmicutes	Bacilli	Bacillales	Alicyclobacillaceae	unclassified (derived from Alicyclobacillaceae)	7	-73.71428571428571	167.1429999215264	78.5832835606166
I1_S42	Bacteria	Proteobacteria	Alphaproteobacteria	unclassified (derived from Alphaproteobacteria)	unclassified (derived from Alphaproteobacteria)	unclassified (derived from Alphaproteobacteria)	172	-82.0813313861226	184.04074992689976	79.94128475632779
I1_S42	Bacteria	Proteobacteria	Gammaproteobacteria	Alteromonadales	unclassified (derived from Alteromonadales)	unclassified (derived from Alteromonadales)	1	-53	121	82.6399993896484
I1_S42	Bacteria	unclassified (derived from Bacteria)	unclassified (derived from Bacteria)	unclassified (derived from Bacteria)	unclassified (derived from Bacteria)	unclassified (derived from Bacteria)	1	-55	139	75.5410003662109
I1_S42	Bacteria	Proteobacteria	Deltaproteobacteria	unclassified (derived from Deltaproteobacteria)	unclassified (derived from Deltaproteobacteria)	unclassified (derived from Deltaproteobacteria)	8	-87.375	188.25	79.48050022125244
I1_S42	Bacteria	Bacteroidetes	Flavobacteria	Flavobacteriales	unclassified (derived from Flavobacteriales)	unclassified (derived from Flavobacteriales)	1	-115	228	84.2099990844727
I1_S42	Bacteria	Proteobacteria	Gammaproteobacteria	unclassified (derived from Gammaproteobacteria)	unclassified (derived from Gammaproteobacteria)	unclassified (derived from Gammaproteobacteria)	21	-74.33333333333333	166.52380952380952	79.67895253499348
I1_S42	Bacteria	Verrucomicrobia	Opitutae	unclassified (derived from Opitutae)	Opitutaceae	unclassified (derived from Opitutaceae)	5	-76.8	176	78.32039947509767
I1_S42	Bacteria	Proteobacteria	Alphaproteobacteria	Rhodobacterales	Rhodobacteraceae	unclassified (derived from Rhodobacteraceae)	2	-68.5	146	85.2055015563965
I1_S42	Bacteria	Proteobacteria	Alphaproteobacteria	Rhodobacterales	unclassified (derived from Rhodobacterales)	unclassified (derived from Rhodobacterales)	1	-63	144	77.7799987792969
I1_S42	Bacteria	Proteobacteria	Alphaproteobacteria	Rickettsiales	unclassified (derived from Rickettsiales)	unclassified (derived from Rickettsiales)	1	-63	146	76.7099990844727
I1_S42	Bacteria	Verrucomicrobia	Verrucomicrobiae	Verrucomicrobiales	Verrucomicrobia subdivision 3	unclassified (derived from Verrucomicrobia subdivision 3)	222	-78.63055414766878	175.16222587791648	79.77475185222454
I1_S42	Bacteria	Verrucomicrobia	Verrucomicrobiae	Verrucomicrobiales	unclassified (derived from Verrucomicrobiales)	unclassified (derived from Verrucomicrobiales)	14	-80.28571428571429	183.71428571428572	77.9096439906529
I1_S42	Bacteria	Proteobacteria	Gammaproteobacteria	Vibrionales	Vibrionaceae	unclassified (derived from Vibrionaceae)	2	-87.5	210	76.504997253418
I1_S42	other sequences	unclassified (derived from other sequences)	unclassified (derived from other sequences)	unclassified (derived from other sequences)	unclassified (derived from other sequences)	unclassified (derived from other sequences)	1	-277	565	81.2399978637695
