# Supplementary material for: Microbial and functional diversity of Cyclopia intermedia rhizosphere microbiome revealed by analysis of shotgun metagenomics sequence data
Source: Data Brief. 2020 Sep 7;32:106288. doi: 10.1016/j.dib.2020.106288 (PMC7494673; doi:10.1016/j.dib.2020.106288)
Supplement: Supplementary file 4 [file mmc4.txt]

dataset  		Subsystem function				abundance	e-value		alignment length	percent identity
I1_S42		Amino Acids and Derivatives				543	-76.69056909606822	170.832440314811	81.73567206732257
I1_S42		Carbohydrates						746	-78.65006573142699	172.39012359741866	82.01237114504899
I1_S42		Cell Division and Cell Cycle				40	-70.44994993209839	155.57499980926514	83.33687534332276
I1_S42		Cell Wall and Capsule					136	-70.09556618858787	156.2794413286097	82.16975694544175
I1_S42		Clustering-based subsystems				557	-74.11844174095715	163.81152623174862	82.26617757636298
I1_S42		Cofactors, Vitamins, Prosthetic Groups, Pigments	287	-73.85363764214598	163.59235554871245	82.31267257849929
I1_S42		DNA Metabolism						167	-70.91614361151963	157.07790443283355	83.00461126087669
I1_S42		Dormancy and Sporulation				1	-64			153			78.4309997558594
I1_S42		Fatty Acids, Lipids, and Isoprenoids			163	-70.41096318718846	158.24542362704602	81.73587115703185
I1_S42		Iron acquisition and metabolism				9	-63.55555555555556	143			83.50044420030382
I1_S42		Membrane Transport					132	-67.80300758824204	153.99246227380002	82.1467653910319
I1_S42		Metabolism of Aromatic Compounds			124	-79.7096210602791	174.14518577821792	81.38495162225539
I1_S42		Miscellaneous						311	-70.5915980569036	157.45343738813492	81.40462346705593
I1_S42		Motility and Chemotaxis					20	-73.6			160.75			84.0063491821289
I1_S42		Nitrogen Metabolism					71	-80.99995776968943	176.52119746678312	82.4905771604726
I1_S42		Nucleosides and Nucleotides				146	-69.62325349572586	154.26714387658524	82.48475291630993
I1_S42		Phages, Prophages, Transposable elements, Plasmids	69	-94.82601497484293	205.75373906674596	82.55501467939736
I1_S42		Phosphorus Metabolism					76	-72.23681580392937	163.19744792737458	82.24581557825992
I1_S42		Photosynthesis						7	-64.71428680419922	144.571427481515	81.88142939976285
I1_S42		Potassium metabolism					34	-86.32332364250634	199.0294418334961	81.16755855784697
I1_S42		Protein Metabolism					496	-75.13705851954799	165.1452178955078	83.08201169967651
I1_S42		RNA Metabolism						195	-76.46150751358424	167.85133361816406	83.13814838115985
I1_S42		Regulation and Cell signaling				58	-62.65512071806809	140.48279308450634	83.26927540220063
I1_S42		Respiration						289	-81.33901027164654	172.33571595716643	82.07618977371797
I1_S42		Secondary Metabolism					26	-85.65380771343524	181.5769999577449	82.2905387878418
I1_S42		Stress Response						155	-72.50966449860604	159.94839364328692	81.97458048174458
I1_S42		Sulfur Metabolism					69	-64.18837693808736	143.18840579710144	80.98472517815189
I1_S42		Virulence, Disease and Defense				143	-71.85311900318919	168.56649598875242	79.71000634040034
