# Supplementary material for: Microbial and functional diversity of Cyclopia intermedia rhizosphere microbiome revealed by analysis of shotgun metagenomics sequence data
Source: Data Brief. 2020 Sep 7;32:106288. doi: 10.1016/j.dib.2020.106288 (PMC7494673; doi:10.1016/j.dib.2020.106288)
Supplement: Supplementary file 5 [file mmc5.xml]

<?xml version="1.0" encoding="utf-8" standalone="no"?>
<data>
  <datasets>
    <author>HassenA@arc.agric.za;ahmedidris3@gmail.com</author>
    <type>1</type>
    <dataset>
      <name>Microbial and Functional Diversity of Cyclopia intermedia Rhizosphere Microbiome</name>
      <caption />
      <description>The data represents the metagenome sequence of the rhizosphere soil microbiome of an indigenous plant Cyclopia intermedia to reveal the microbial and functional diversity in the microbiome</description>
      <filetype>
        <name />
      </filetype>
      <filesize />
      <source>0</source>
      <sourcename>Original Data</sourcename>
      <access>
        <type>1</type>
        <name>Data available in data repository</name>
        <reponame>MG-RAST</reponame>
        <PersistentId />
        <deeplinkurl>https://www.mgrast.org/mgmain.html?mgpage=overview&amp;metagenome=mgm4855911.3</deeplinkurl>
      </access>
    </dataset>
  </datasets>
</data>
